# Supplementary material for: Yerba Mate (Ilex paraguariensis) Reduces Colitis Severity by Promoting Anti-Inflammatory Macrophage Polarization
Source: Nutrients. 2024 May 25;16(11):1616. doi: 10.3390/nu16111616 (PMC11174081; doi:10.3390/nu16111616)
Supplement: Supplementary file 1 [file nutrients-16-01616-s001.zip]

Archive with 3 entries (2 files):
- supplementary/
- supplementary/nutrients-2994305-supplementary.pdf
- supplementary/Reduced lethargy in animals receiving Yerba Mate”, we removed the caption, please confirm.mp4
